# Supplementary material for: Graft-versus-MDS effect after unrelated cord blood transplantation: a retrospective analysis of 752 patients registered at the Japanese Data Center for Hematopoietic Cell Transplantation
Source: Blood Cancer J. 2019 Mar 6;9(3):31. doi: 10.1038/s41408-019-0192-x (PMC6403210; doi:10.1038/s41408-019-0192-x)
Supplement: Supplementary file 2 — Supplemental table 1 [file 41408_2019_192_MOESM2_ESM.xlsx]

## Sheet: Supplemental table 1
Supplemental Table 1. Effect of bridging therapy
a. All patients (n=473*)
Factor	Group		CR	PR/HI	SD	PD after remission	PD
		n	85	100	200	14	74
Combination chemotherapy	yes	229	63 (27.5%)	56 (24.4%)	75 (32.8%)	12 (5.2%)	23 (10.0%)
	no	244	22 (9.0%)	44 (18.0%)	125 (51.2%)	2 (0.8%)	51 (20.9%)
Low-dose chemotherapy	yes	80	15 (18.8%)	19 (23.8%)	35 (43.8%)	2 (2.5%)	9 (11.2%)
	no	393	70 (17.8%)	81 (20.6%)	165 (42.0%)	12 (3.1%)	65 (16.5%)
Azacitidine	yes	111	22 (19.8%)	34 (30.6%)	31 (27.9%)	3 (2.7%)	21 (18.9%)
	no	362	63 (17.4%)	66 (18.2%)	169 (46.7%)	11 (3.0%)	53 (14.6%)
Immunosuppressive therapy	yes	96	2 (2.1%)	8 (8.3%)	63 (65.6%)	1 (1.0%)	22 (22.9%)
	no	376	83 (22.1%)	92 (24.5%)	136 (36.2%)	13 (3.5%)	52 (13.8%)
Others†	yes	149	18 (12.1%)	22 (14.8%)	84 (56.4%)	0 (0.0%)	25 (16.8%)
	no	325	67 (20.6%)	78 (24.0%)	117 (36.0%)	14 (4.3%)	49 (15.1%)
b. Patients with lower-risk MDS‡ (n=140*)
Factor	Group		CR	PR/HI	SD	PD after remission	PD
		n	26	24	66	3	21
Combination chemotherapy	yes	47	14 (29.8%)	15 (31.9%)	11 (23.4%)	2 (4.3%)	5 (10.6%)
	no	93	12 (12.9%)	9 (9.7%)	55 (59.1%)	1 (1.1%)	16 (17.2%)
Low-dose chemotherapy	yes	16	4 (25.0%)	6 (37.5%)	6 (37.5%)	0 (0.0%)	0 (0.0%)
	no	124	22 (17.7%)	18 (14.5%)	60 (48.4%)	3 (2.4%)	21 (16.9%)
Azacitidine	yes	27	8 (29.6%)	5 (18.5%)	7 (25.9%)	1 (3.7%)	6 (22.2%)
	no	113	18 (15.9%)	19 (16.8%)	59 (52.2%)	2 (1.8%)	15 (13.3%)
Immunosuppressive therapy	yes	54	0 (0.0%)	3 (5.6%)	39 (72.2%)	1 (1.9%)	11 (20.4%)
	no	86	26 (30.2%)	21 (24.4%)	27 (31.4%)	2 (2.3%)	10 (11.6%)
Others†	yes	61	7 (11.5%)	8 (13.1%)	39 (63.9%)	0 (0.0%)	7 (11.5%)
	no	79	19 (24.1%)	16 (20.3%)	27 (34.2%)	3 (3.8%)	14 (17.7%)
c. Patients with higher-risk MDS‡ (n=333*)
Factor	Group		CR	PR/HI	SD	PD after remission	PD
		n	59	76	134	11	53
Combination chemotherapy	yes	182	49 (26.9%)	41 (22.5%)	64 (35.2%)	10 (5.5%)	18 (9.9%)
	no	151	10 (6.6%)	35 (23.2%)	70 (46.4%)	1 (0.7%)	35 (23.2%)
Low-dose chemotherapy	yes	64	11 (17.2%)	13 (20.3%)	29 (45.3%)	2 (3.1%)	9 (14.1%)
	no	269	48 (17.8%)	63 (23.4%)	105 (39.0%)	9 (3.3%)	44 (16.4%)
Azacitidine	yes	84	14 (16.7%)	29 (34.5%)	24 (28.6%)	2 (2.4%)	15 (17.9%)
	no	249	45 (18.1%)	47 (18.9%)	110 (44.2%)	9 (3.6%)	38 (15.3%)
Immunosuppressive therapy	yes	42	2 (4.8%)	5 (11.9%)	24 (57.1%)	0 (0.0%)	11 (26.2%)
	no	290	57 (19.7%)	71 (24.5%)	109 (37.6%)	11 (3.8%)	42 (14.5%)
Others†	yes	88	11 (12.5%)	14 (15.9%)	45 (51.1%)	0 (0.0%)	18 (20.5%)
	no	246	48 (19.5%)	62 (25.2%)	90 (36.6%)	11 (4.5%)	35 (14.2%)
*: 259 patients (lower-risk, 63; higher-risk, 196) were not evaluated the effect of bridging therapy because no intensive therapy has performed. †: containing prednisolone, lenalidomide, erythropoiesis stimulating agents, granulocyte-colony stimulating factor, vitamin D and vitamin K. ‡: Higher-risk MDS consists of refractory anemia of excess blast (RAEB); lower-risk MDS consists of other MDS sub…
Abbreviations: CR, complete remission; HI, hematological improvement; MDS, myelodysplastic syndromes; PD, progressive disease; PR, partial remission; SD, stable disease.
